# Supplementary material for: Multi-Region Microdialysis Imaging Platform Revealed Dorsal Raphe Nucleus Calcium Signaling and Serotonin Dynamics during Nociceptive Pain
Source: Int J Mol Sci. 2023 Apr 3;24(7):6654. doi: 10.3390/ijms24076654 (PMC10094999; doi:10.3390/ijms24076654)
Supplement: Supplementary file 1 [file ijms-24-06654-s001.zip]

Archive with 1 entries (1 files):
- ijms-2286687-supplementary.pdf
